# Supplementary material for: Fish Community Structure and Biomass Particle-Size Spectrum in the Upper Reaches of the Jinsha River (China)
Source: Animals (Basel). 2022 Dec 4;12(23):3412. doi: 10.3390/ani12233412 (PMC9739501; doi:10.3390/ani12233412)
Supplement: Supplementary file 1 [file animals-12-03412-s001.zip]

Archive with 1 entries (1 files):
- animals-1981835-supplementary.pdf
